# Supplementary material for: Relationship between Hormonal Changes and Self-Perceived Halitosis in Females: A Cross-Sectional Study
Source: Healthcare (Basel). 2022 Dec 23;11(1):43. doi: 10.3390/healthcare11010043 (PMC9818922; doi:10.3390/healthcare11010043)
Supplement: Supplementary file 1 [file healthcare-11-00043-s001.zip]

Archive with 1 entries (1 files):
- healthcare-2004728-supplementary.pdf
